# Supplementary material for: TWIST1 Upregulation Is a Potential Target for Reversing Resistance to the CDK4/6 Inhibitor in Metastatic Luminal Breast Cancer Cells
Source: Int J Mol Sci. 2023 Nov 14;24(22):16294. doi: 10.3390/ijms242216294 (PMC10671583; doi:10.3390/ijms242216294)
Supplement: Supplementary file 1 [file ijms-24-16294-s001.zip]

Archive with 8 entries (8 files):
- Figure S1.pdf
- Figure S2.pdf
- Figure S3.pdf
- Figure S4.pdf
- Figure S5.pdf
- Figure S6.pdf
- Sup Figures Legends.pdf
- Table S1.xlsx
