# Supplementary material for: TWIST1 Upregulation Is a Potential Target for Reversing Resistance to the CDK4/6 Inhibitor in Metastatic Luminal Breast Cancer Cells
Source: Int J Mol Sci. 2023 Nov 14;24(22):16294. doi: 10.3390/ijms242216294 (PMC10671583; doi:10.3390/ijms242216294)
Supplement: Supplementary file 1 [file ijms-24-16294-s001.zip › Table S1.xlsx]

## Sheet: Foglio1
Gene	baseMean	log2FoldChange	lfcSE	stat	pvalue	padj	padj_NoNA	Gene	MCF7_1pR	MCF7_1S	MCF7_2pR	MCF7_2S	MCF7_3pR	MCF7_3S
BCHE	153.514	10.7519	1.18907	9.0422	1.53546e-19	2.07654e-18	2.07654e-18	BCHE	316.914	0	316.749	0	287.423	0
GABRQ	71.0807	9.64164	1.1987	8.04341	8.7371e-16	9.09195e-15	9.09195e-15	GABRQ	146.048	0	136.224	0	144.212	0
KRT6A	1031.63	9.47094	0.492357	19.2359	1.85198e-82	2.68415e-80	2.68415e-80	KRT6A	1904.35	3.76771	2305.84	3.01756	1970.9	1.91407
KLHL4	1871.98	9.4141	0.366786	25.6665	2.76907e-145	1.21129e-142	1.21129e-142	KLHL4	4255.42	7.53542	3754.47	3.01756	3205.72	5.74221
GABRE	48.4206	9.08707	1.22433	7.42209	1.15286e-13	1.02199e-12	1.02199e-12	GABRE	60.1372	0	84.1711	0	146.215	0
GABRA1	34.469	8.59655	1.21796	7.05815	1.68728e-12	1.36589e-11	1.36589e-11	GABRA1	68.7283	0	71.9884	0	66.0973	0
FATE1	66.9312	8.58926	1.20053	7.15458	8.39295e-13	6.92714e-12	6.92714e-12	FATE1	144.138	0.941927	137.332	0	119.175	0
GABRA3	186.929	8.17322	0.739356	11.0545	2.0846e-28	4.66978e-27	4.66978e-27	GABRA3	399.96	0.941927	404.243	2.01171	313.461	0.957034
PAK3	25.0794	8.13483	1.23823	6.5697	5.04153e-11	3.61641e-10	3.61641e-10	PAK3	36.2732	0	63.1283	0	51.0752	0
GABRB2	45.6414	8.03598	1.20949	6.64409	3.05096e-11	2.2203e-10	2.2203e-10	GABRB2	101.183	0.941927	88.6011	0	83.1223	0
PCDH18	21.708	7.92987	1.24027	6.39366	1.61965e-10	1.1175e-09	1.1175e-09	PCDH18	40.0915	0	42.0855	0	48.0707	0
KRT6B	78.7926	7.92504	1.04485	7.58488	3.32787e-14	3.07588e-13	3.07588e-13	KRT6B	137.457	0	187.17	0	146.215	1.91407
AGTR1	114.512	7.88198	0.852711	9.24344	2.38708e-20	3.40835e-19	3.40835e-19	AGTR1	235.776	2.82578	228.148	0	220.324	0
ACMSD	19.5048	7.77788	1.24894	6.22757	4.73733e-10	3.11494e-09	3.11494e-09	ACMSD	42.9552	0	31.0104	0	43.0634	0
PDZRN4	18.5757	7.70138	1.26074	6.10862	1.00498e-09	6.39651e-09	6.39651e-09	PDZRN4	34.3641	0	52.0532	0	25.0368	0
PRRG3	14.4516	7.34219	1.27118	5.7759	7.65432e-09	4.45216e-08	4.45216e-08	PRRG3	23.864	0	28.7954	0	34.0501	0
KRT5	13.071	7.19411	1.28498	5.59861	2.16078e-08	1.19722e-07	1.19722e-07	KRT5	21.9549	0	35.4404	0	21.031	0
TWIST1	21.1817	6.92197	1.24037	5.58056	2.3975e-08	1.32267e-07	1.32267e-07	TWIST1	42.0006	0.941927	42.0855	0	42.0619	0
IGHA1	20.8089	6.89656	1.2449	5.53987	3.02696e-08	1.65513e-07	1.65513e-07	IGHA1	36.2732	0	36.548	0	51.0752	0.957034
AL357562.1	9.7621	6.7791	1.31673	5.14845	2.62646e-07	1.3045e-06	1.3045e-06	AL357562.1	18.1366	0	14.3977	0	26.0383	0
PTPRD	68.5992	6.72029	0.75642	8.88434	6.43e-19	8.37571e-18	8.37571e-18	PTPRD	130.775	0.941927	131.794	0	145.214	2.8711
SERPINE1	757.723	6.59672	0.232723	28.3459	9.41376e-177	7.30599e-174	7.30599e-174	SERPINE1	1526.34	10.3612	1577.1	22.1288	1396.05	14.3555
RAB7B	141.35	6.58988	0.508376	12.9626	1.99351e-38	7.55306e-37	7.55306e-37	RAB7B	273.958	1.88385	287.954	4.02341	277.408	2.8711
KRT75	31.1583	6.57891	1.07264	6.13336	8.60401e-10	5.50835e-09	5.50835e-09	KRT75	54.4099	0.941927	56.4832	1.00585	74.1091	0
AL358334.2	8.45805	6.56512	1.33925	4.90209	9.4822e-07	4.44529e-06	4.44529e-06	AL358334.2	13.3638	0	24.3653	0	13.0192	0
ARHGAP6	29.8801	6.517	1.07185	6.08016	1.20066e-09	7.56791e-09	7.56791e-09	ARHGAP6	58.2281	0.941927	62.0208	1.00585	57.084	0
LINC02475	8.1144	6.5112	1.34161	4.85326	1.21448e-06	5.62988e-06	5.62988e-06	LINC02475	13.3638	0	13.2902	0	22.0324	0
KRT23	749.83	6.49387	0.225014	28.8598	3.81796e-183	3.53293e-180	3.53293e-180	KRT23	1465.25	13.187	1546.09	19.1112	1438.12	17.2266
RGS4	7.70407	6.43255	1.34903	4.76829	1.85796e-06	8.42771e-06	8.42771e-06	RGS4	15.2729	0	19.9352	0	11.0162	0
ABCA9	27.4882	6.39864	1.08719	5.8855	3.96858e-09	2.37927e-08	2.37927e-08	ABCA9	45.8188	0	42.0855	0	75.1105	1.91407
KRT6C	40.6474	6.37739	0.880786	7.24057	4.46794e-13	3.7757e-12	3.7757e-12	KRT6C	80.183	1.88385	79.741	0	81.1194	0.957034
SMPX	7.37402	6.37537	1.37816	4.626	3.72795e-06	1.62808e-05	1.62808e-05	SMPX	11.4547	0	7.7526	0	25.0368	0
LUM	26.8745	6.36072	1.07745	5.9035	3.55862e-09	2.14149e-08	2.14149e-08	LUM	56.319	0	49.8381	2.01171	53.0781	0
GABRG2	14.148	6.33163	1.27056	4.98332	6.25011e-07	2.98415e-06	2.98415e-06	GABRG2	26.7277	0	32.1179	1.00585	25.0368	0
LINGO2	6.96165	6.28885	1.36164	4.61858	3.86384e-06	1.68467e-05	1.68467e-05	LINGO2	11.4547	0	13.2902	0	17.0251	0
MIR31HG	6.68867	6.22819	1.36942	4.54804	5.41478e-06	2.3164e-05	2.3164e-05	MIR31HG	10.5001	0	16.6127	0	13.0192	0
LIPK	6.53161	6.19326	1.37688	4.49804	6.85844e-06	2.89486e-05	2.89486e-05	LIPK	11.4547	0	17.7202	0	10.0147	0
BBOX1	6.31371	6.14632	1.3815	4.44903	8.62593e-06	3.5874e-05	3.5874e-05	BBOX1	13.3638	0	15.5052	0	9.01326	0
AC019209.3	34.1761	6.12376	0.893027	6.8573	7.0174e-12	5.38538e-11	5.38538e-11	AC019209.3	68.7282	2.82578	76.4185	0	57.084	0
KRT17	168.693	6.10422	0.410359	14.8753	4.76735e-50	2.97144e-48	2.97144e-48	KRT17	302.595	8.47734	389.845	1.00585	305.45	4.78517
KRT16	544.957	6.07697	0.367127	16.5528	1.52881e-61	1.35726e-59	1.35726e-59	KRT16	1020.42	12.2451	1140.74	27.158	1060.56	8.61331
MPPED2	93.8334	-6.08952	0.546537	-11.142	7.83411e-29	1.80537e-27	1.80537e-27	MPPED2	2.86368	194.979	4.43006	175.018	1.00147	184.708
VSIG2	27.0227	-6.29413	1.07804	-5.83847	5.26824e-09	3.1104e-08	3.1104e-08	VSIG2	0	53.6898	1.10751	61.3571	1.00147	44.9806
AC138951.1	7.733	-6.36651	1.34074	-4.74849	2.04938e-06	9.24374e-06	9.24374e-06	AC138951.1	0	16.9547	0	15.0878	0	14.3555
LINC01441	8.18265	-6.44915	1.33828	-4.81899	1.44285e-06	6.62345e-06	6.62345e-06	LINC01441	0	21.6643	0	13.0761	0	14.3555
SLC1A3	9.66141	-6.68786	1.30983	-5.10589	3.29236e-07	1.62085e-06	1.62085e-06	SLC1A3	0	20.7224	0	18.1054	0	19.1407
AGR3	124.821	-6.70252	0.574371	-11.6693	1.82844e-31	4.79722e-30	4.79722e-30	AGR3	2.86368	246.785	3.32254	220.282	1.00147	274.669
CEACAM6	1779.88	-7.20078	0.192867	-37.3355	4.36495e-305	1.16685e-301	1.16685e-301	CEACAM6	30.5459	3460.64	16.6127	3438.01	24.0354	3709.47
SLC6A14	2991.61	-7.2172	0.159803	-45.1631	0	0	0	SLC6A14	42.0006	6015.15	28.7954	5543.26	48.0707	6272.4
CXCL14	27.5486	-7.22769	1.23086	-5.87206	4.30425e-09	2.56771e-08	2.56771e-08	CXCL14	0.954559	48.0383	0	69.4039	0	46.8947
LINC01980	15.4867	-7.36808	1.26231	-5.83697	5.31592e-09	3.13623e-08	3.13623e-08	LINC01980	0	29.1997	0	31.1815	0	32.5392
AMER2	15.4898	-7.36831	1.26216	-5.83785	5.28786e-09	3.12045e-08	3.12045e-08	AMER2	0	31.0836	0	32.1873	0	29.6681
GNGT1	30.5688	-7.37877	1.2237	-6.02991	1.64054e-09	1.01858e-08	1.01858e-08	GNGT1	0	51.806	0	68.398	1.00147	62.2072
FAM3B	16.4581	-7.45578	1.25746	-5.92926	3.04301e-09	1.84042e-08	1.84042e-08	FAM3B	0	32.9674	0	34.199	0	31.5821
PYCARD	17.2021	-7.51822	1.26649	-5.93625	2.9161e-09	1.76677e-08	1.76677e-08	PYCARD	0	20.7224	0	43.2517	0	39.2384
AC011447.7	21.8183	-7.86399	1.24476	-6.3177	2.65491e-10	1.79574e-09	1.79574e-09	AC011447.7	0	56.5156	0	34.199	0	40.1954
CDKN2B	89.8654	-8.04599	1.04133	-7.72665	1.10416e-14	1.06687e-13	1.06687e-13	CDKN2B	0.954559	170.489	0	161.942	1.00147	204.805
HPDL	90.8788	-8.05814	1.04592	-7.70435	1.31509e-14	1.26156e-13	1.26156e-13	HPDL	0	139.405	1.10751	234.364	1.00147	169.395
HACD4	25.1871	-8.06952	1.2337	-6.5409	6.11499e-11	4.36042e-10	4.36042e-10	HACD4	0	41.4448	0	51.2985	0	58.3791
CTSZ	150.887	-8.20653	0.848608	-9.67058	4.02088e-22	6.42779e-21	6.42779e-21	CTSZ	0.954559	310.836	2.21503	312.82	0	278.497
DPYSL5	362.654	-8.25079	0.559884	-14.7366	3.75118e-49	2.25061e-47	2.25061e-47	DPYSL5	3.81824	680.071	2.21503	801.665	1.00147	687.151
